# Supplementary material for: A SMARTTR workflow for multi-ensemble atlas mapping and brain-wide network analysis
Source: eLife. 2025 Jul 25;13:RP101327. doi: 10.7554/eLife.101327 (PMC12296265; doi:10.7554/eLife.101327)
Supplement: Source code 1. [file elife-101327-code1.zip]

Archive with 1 entries (1 files):
- eLife-VOR-TR-2024-101327/SourceCodeFile1_batch_create_tiff.ijm
